# Supplementary material for: Radiosynthesis and biological evaluation of [18F]AG-120 for PET imaging of the mutant isocitrate dehydrogenase 1 in glioma
Source: Eur J Nucl Med Mol Imaging. 2023 Nov 20;51(4):1085–96. doi: 10.1007/s00259-023-06515-7 (PMC10881675; doi:10.1007/s00259-023-06515-7)
Supplement: Supplementary file 1 — Supplementary Material 1 [file 259_2023_6515_MOESM1_ESM.xlsx]

## Sheet: MP22_1169_21A3-U251
Chromosome	Region	Reference	Allele	Count	Coverage	Frequency	Exon Number	Homo_sapiens_ensembl_v87_hg19_mRNA	Coding region change	Amino acid change	dbSNP	AA CosmicCodingMuts_v83_11_17	COSMIC
2	209113112	C	T	28	37	75.7	2022-10-04	IDH1	ENST00000345146:c.395G>A	ENSP00000260985:p.Arg132His		p.R132H	28746 , COSV61615239
5	67522659	A	T	15	36	41.7	2016-02-01	PIK3R1	ENST00000521381:c.156A>T	ENSP00000428056:p.Glu52Asp
5	67569812..67569813	TG	CT	205	211	97.2	2016-04-01	PIK3R1	ENST00000521381:c.473_474delinsCT	ENSP00000428056:p.Leu158Pro
5	67576453	A	C	89	116	76.7	2016-06-01	PIK3R1	ENST00000521381:c.732A>C	ENSP00000428056:p.Leu244Phe
5	67576478	A	G	66	84	78.6	2016-06-01	PIK3R1	ENST00000521381:c.757A>G	ENSP00000428056:p.Thr253Ala
5	67576509..67576510	TA	CC	61	78	78.2	2016-06-01	PIK3R1	ENST00000521381:c.788_789delinsCC	ENSP00000428056:p.Val263Ala
5	67576530..67576532	CTA	ACG	52	66	78.8	2016-06-01	PIK3R1	ENST00000521381:c.809_811delinsACG	ENSP00000428056:p.Pro270_Met271delinsHisVal
5	67576547	T	C	44	58	75.9	2016-06-01	PIK3R1	ENST00000521381:c.826T>C	ENSP00000428056:p.Ser276Pro
5	67588116	A	T	2810	2818	99.7	2016-08-01	PIK3R1	ENST00000521381:c.946A>T	ENSP00000428056:p.Thr316Ser
5	67588119	G	A	2819	2829	99.6	2016-08-01	PIK3R1	ENST00000521381:c.949G>A	ENSP00000428056:p.Val317Ile
5	67588131	G	A	2970	2979	99.7	2016-08-01	PIK3R1	ENST00000521381:c.961G>A	ENSP00000428056:p.Gly321Ser	142439210
9	21971184..21971185	TC	CT	76	77	98.7	2022-03-02	CDKN2A	ENST00000304494:c.173_174delinsAG	ENSP00000307101:p.Arg58Gln			COSV58694506 , COSV99053470
10	104357017	A	C	3647	3653	99.8	2022-12-07	SUFU	ENST00000369902:c.877A>C	ENSP00000358918:p.Ile293Leu
16	2222537	G	A	4104	4126	99.5	2021-09-01	TRAF7	ENST00000326181:c.731G>A	ENSP00000318944:p.Arg244Lys
16	2223204	G	C	4275	8860	48.3	2021-10-01	TRAF7	ENST00000326181:c.816G>C	ENSP00000318944:p.Gln272His
16	2223210..2223211	TT	CG	4711	9506	49.6	2021-10-01	TRAF7	ENST00000326181:c.822_823delinsCG	ENSP00000318944:p.Tyr275Asp
16	2223242	A	C	5978	12086	49.5	2021-10-01	TRAF7	ENST00000326181:c.854A>C	ENSP00000318944:p.Glu285Ala
16	2223250	A	-	6066	12294	49.3	2021-10-01	TRAF7	ENST00000326181:c.863delA	ENSP00000318944:p.Lys288fs
16	2223252	G	T	6021	12356	48.7	2021-10-01	TRAF7	ENST00000326181:c.864G>T	ENSP00000318944:p.Lys288Asn
16	2223334	C	T	15	44	34.1	2021-10-01	TRAF7	ENST00000326181:c.946C>T	ENSP00000318944:p.Arg316Cys		p.R316C	3817522 , COSV58218388
16	2223338	C	T	15	44	34.1	2021-10-01	TRAF7	ENST00000326181:c.950C>T	ENSP00000318944:p.Ser317Phe
16	2226070..2226071	GG	TA	367	397	92.4	19/21	TRAF7	ENST00000326181:c.1767_1768delinsTA	ENSP00000318944:p.Lys589_Glu590delinsAsnLys
16	2226077	G	T	380	408	93.1	19/21	TRAF7	ENST00000326181:c.1774G>T	ENSP00000318944:p.Val592Leu
16	2226081	G	A	405	438	92.5	19/21	TRAF7	ENST00000326181:c.1778G>A	ENSP00000318944:p.Arg593Gln
16	2226090	C	T	427	456	93.6	19/21	TRAF7	ENST00000326181:c.1787C>T	ENSP00000318944:p.Thr596Met
16	2226106..2226107	CG	AA	476	505	94.3	19/21	TRAF7	ENST00000326181:c.1803_1804delinsAA	ENSP00000318944:p.Val602Met
16	2226113..2226114	GC	AT	476	510	93.3	19/21	TRAF7	ENST00000326181:c.1810_1811delinsAT	ENSP00000318944:p.Ala604Ile
16	2226132..2226133	CG	TA	501	540	92.8	19/21	TRAF7	ENST00000326181:c.1829_1830delinsTA	ENSP00000318944:p.Thr610Ile
16	2226141	A	T	500	539	92.8	19/21	TRAF7	ENST00000326181:c.1838A>T	ENSP00000318944:p.Gln613Leu
16	2226293	A	C	72	5957	1.2	20/21	TRAF7	ENST00000326181:c.1906A>C	ENSP00000318944:p.Thr636Pro
16	2226309..2226310	GT	AC	80	6007	1.3	20/21	TRAF7	ENST00000326181:c.1922_1923delinsAC	ENSP00000318944:p.Arg641His
16	2226317	G	A	73	5864	1.2	20/21	TRAF7	ENST00000326181:c.1930G>A	ENSP00000318944:p.Gly644Ser
16	2226323	G	A	69	5765	1.2	20/21	TRAF7	ENST00000326181:c.1936G>A	ENSP00000318944:p.Val646Ile
16	2226335	G	A	68	5396	1.3	20/21	TRAF7	ENST00000326181:c.1948G>A	ENSP00000318944:p.Ala650Thr
16	2226344	C	T	66	5125	1.3	20/21	TRAF7	ENST00000326181:c.1957C>T	ENSP00000318944:p.Arg653Trp
16	2226359	T	C	53	4481	1.2	20/21	TRAF7	ENST00000326181:c.1972T>C	ENSP00000318944:p.Ser658Pro
16	2226374	A	G	52	3893	1.3	20/21	TRAF7	ENST00000326181:c.1987A>G	ENSP00000318944:p.Ser663Gly
16	2226376	C	A	48	3788	1.3	20/21	TRAF7	ENST00000326181:c.1989C>A	ENSP00000318944:p.Ser663Arg
17	7577073	G	A	28	32	87.5	2022-11-08	TP53	ENST00000269305:c.865C>T	ENSP00000269305:p.Leu289Phe		p.L289F, p.L289F, p.L289F, p.L289F	1480056 , 45446 , 4813181 , 4813182 , COSV52729747
17	29490295	G	A	101	5864	1.7	4/57, 4/58	NF1	ENST00000356175:c.380G>A	ENST00000358273:c.380G>A	ENSP00000348498:p.Gly127Glu	ENSP00000351015:p.Gly127Glu
17	29533375	A	T	126	134	94	12/57, 12/58	NF1	ENST00000356175:c.1378A>T	ENST00000358273:c.1378A>T	ENSP00000348498:p.Ile460Leu	ENSP00000351015:p.Ile460Leu
17	29553541..29553542	AC	GT	3068	3078	99.7	18/57, 18/58	NF1	ENST00000356175:c.2090_2091delinsGT	ENST00000358273:c.2090_2091delinsGT	ENSP00000348498:p.Asn697Ser	ENSP00000351015:p.Asn697Ser
17	29553556	C	T	2868	2879	99.6	18/57, 18/58	NF1	ENST00000356175:c.2105C>T	ENST00000358273:c.2105C>T	ENSP00000351015:p.Ala702Val	ENSP00000348498:p.Ala702Val
17	29553642	C	T	1353	1365	99.1	18/57, 18/58	NF1	ENST00000356175:c.2191C>T	ENST00000358273:c.2191C>T	ENSP00000351015:p.Leu731Phe	ENSP00000348498:p.Leu731Phe	185204667
17	29653120..29653121	TG	CA	168	178	94.4	36/57, 37/58	NF1	ENST00000356175:c.5055_5056delinsCA	ENST00000358273:c.5118_5119delinsCA	ENSP00000348498:p.Val1686Ile	ENSP00000351015:p.Val1707Ile
17	73775231	G	T	17	34	50	2022-04-02	H3F3B	ENST00000254810:c.25C>A	ENSP00000254810:p.Arg9Ser			COSV54666803
19	42799115..42799116	TC	CT	66	82	80.5	21/21, 20/20	CIC	ENST00000572681:c.7317_7318delinsCT	ENST00000575354:c.4599_4600delinsCT	ENSP00000458663:p.Pro1534Ser	ENSP00000459719:p.Pro2440Ser
19	42799126	T	G	63	79	79.7	21/21, 20/20	CIC	ENST00000572681:c.7328T>G	ENST00000575354:c.4610T>G	ENSP00000459719:p.Val2443Gly	ENSP00000458663:p.Val1537Gly
19	42799144..42799145	CC	TG	65	80	81.2	21/21, 20/20	CIC	ENST00000572681:c.7346_7347delinsTG	ENST00000575354:c.4628_4629delinsTG	ENSP00000459719:p.Thr2449Met	ENSP00000458663:p.Thr1543Met
19	42799152	G	A	62	76	81.6	21/21, 20/20	CIC	ENST00000572681:c.7354G>A	ENST00000575354:c.4636G>A	ENSP00000459719:p.Ala2452Thr	ENSP00000458663:p.Ala1546Thr
19	42799159	C	T	61	72	84.7	21/21, 20/20	CIC	ENST00000572681:c.7361C>T	ENST00000575354:c.4643C>T	ENSP00000458663:p.Ala1548Val	ENSP00000459719:p.Ala2454Val		p.A1548V	1737903 , COSV50599929
19	42799202..42799203	CA	AG	50	57	87.7	21/21, 20/20	CIC	ENST00000572681:c.7404_7405delinsAG	ENST00000575354:c.4686_4687delinsAG	ENSP00000459719:p.Ser2469Gly	ENSP00000458663:p.Ser1563Gly
19	42799228	C	T	40	47	85.1	21/21, 20/20	CIC	ENST00000572681:c.7430C>T	ENST00000575354:c.4712C>T	ENSP00000459719:p.Ala2477Val	ENSP00000458663:p.Ala1571Val
19	42799257	T	C	33	35	94.3	21/21, 20/20	CIC	ENST00000572681:c.7459T>C	ENST00000575354:c.4741T>C	ENSP00000458663:p.Ser1581Pro	ENSP00000459719:p.Ser2487Pro
X	44732834..44732836	GCT	-	4920	4972	99	2029-01-01	KDM6A	ENST00000377967:c.39_41delTGC	ENSP00000367203:p.Ala17del
X	44820627	T	G	831	836	99.4	2029-03-01	KDM6A	ENST00000377967:c.324T>G	ENSP00000367203:p.Asp108Glu
X	44910999..44911000	AC	CT	3771	3775	99.9	2029-09-01	KDM6A	ENST00000377967:c.700_701delinsCT	ENSP00000367203:p.Thr234Leu
X	44918665	G	A	24	36	66.7	2029-12-01	KDM6A	ENST00000377967:c.1148G>A	ENSP00000367203:p.Ser383Asn
X	44918683	C	G	27	38	71.1	2029-12-01	KDM6A	ENST00000377967:c.1166C>G	ENSP00000367203:p.Ala389Gly
X	44922752..44922753	TC	CT	951	954	99.7	16/29	KDM6A	ENST00000377967:c.1613_1614delinsCT	ENSP00000367203:p.Val538Ala
X	44922775	G	C	1220	1223	99.8	16/29	KDM6A	ENST00000377967:c.1636G>C	ENSP00000367203:p.Ala546Pro
X	44922787	G	A	1358	1362	99.7	16/29	KDM6A	ENST00000377967:c.1648G>A	ENSP00000367203:p.Val550Met
X	44922815..44922816	GT	AA	1911	1913	99.9	16/29	KDM6A	ENST00000377967:c.1676_1677delinsAA	ENSP00000367203:p.Arg559Gln
X	44922828..44922829	TG	CA	2368	2376	99.7	16/29	KDM6A	ENST00000377967:c.1689_1690delinsCA	ENSP00000367203:p.Gly564Arg
X	44922835	C	G	2470	2474	99.8	16/29	KDM6A	ENST00000377967:c.1696C>G	ENSP00000367203:p.Pro566Ala
X	44922931	A	G	4643	4651	99.8	16/29	KDM6A	ENST00000377967:c.1792A>G	ENSP00000367203:p.Ile598Val		p.I598V, p.I605V, p.I598V	4379280 , 4379281 , 4379282 , COSV65039921
X	44922983	T	C	5735	5753	99.7	16/29	KDM6A	ENST00000377967:c.1844T>C	ENSP00000367203:p.Leu615Pro		p.L615P, p.L615P, p.L622P	6035278 , 6035279 , 6035280 , COSV65041897
X	44923021	G	A	306	310	98.7	16/29	KDM6A	ENST00000377967:c.1882G>A	ENSP00000367203:p.Ala628Thr		p.A635T, p.A628T, p.A628T	6692643 , 6692644 , 6692645 , COSV65038986
X	44928852	C	T	2855	2859	99.9	17/29	KDM6A	ENST00000377967:c.1952C>T	ENSP00000367203:p.Ser651Leu		p.S651L, p.S658L, p.S651L	2965362 , 2965363 , 4379286 , COSV65037023
X	44929071	T	C	546	560	97.5	17/29	KDM6A	ENST00000377967:c.2171T>C	ENSP00000367203:p.Ile724Thr		p.I731T, p.I724T, p.I724T	2965372 , 2965373 , 4379292 , COSV65036831
X	44929078..44929079	GG	AC	578	592	97.6	17/29	KDM6A	ENST00000377967:c.2178_2179delinsAC	ENSP00000367203:p.Val727Leu
X	44929092	G	A	614	630	97.5	17/29	KDM6A	ENST00000377967:c.2192G>A	ENSP00000367203:p.Ser731Asn
X	44929099	C	A	635	650	97.7	17/29	KDM6A	ENST00000377967:c.2199C>A	ENSP00000367203:p.His733Gln		p.H733Q, p.H733Q, p.H740Q	2965374 , 2965375 , 4379293 , COSV65036836
X	44929160	A	G	365	383	95.3	17/29	KDM6A	ENST00000377967:c.2260A>G	ENSP00000367203:p.Met754Val		p.M761V, p.M754V, p.M754V	2965382 , 2965383 , 4379297 , COSV65036840
X	44929164	C	T	364	382	95.3	17/29	KDM6A	ENST00000377967:c.2264C>T	ENSP00000367203:p.Thr755Met		p.T755M, p.T762M, p.T755M	2965384 , 2965385 , 4379298 , COSV65036841
X	44929280	A	C	4146	4156	99.8	17/29	KDM6A	ENST00000377967:c.2380A>C	ENSP00000367203:p.Thr794Pro		p.T794P, p.T801P, p.T794P	2965388 , 2965389 , 4379300 , COSV65037044
X	44929296	A	T	3726	3736	99.7	17/29	KDM6A	ENST00000377967:c.2396A>T	ENSP00000367203:p.Lys799Ile
X	44929316	G	A	3174	3188	99.6	17/29	KDM6A	ENST00000377967:c.2416G>A	ENSP00000367203:p.Ala806Thr		p.A806T, p.A806T, p.A813T	2965390 , 2965391 , 4379301 , COSV65037049
X	44938443	G	C	884	2274	38.9	20/29	KDM6A	ENST00000377967:c.2991G>C	ENSP00000367203:p.Met997Ile
X	44938464	G	T	1368	3105	44.1	20/29	KDM6A	ENST00000377967:c.3012G>T	ENSP00000367203:p.Leu1004Phe
X	44938494..44938495	CA	TT	1937	4052	47.8	20/29	KDM6A	ENST00000377967:c.3042_3043delinsTT	ENSP00000367203:p.Thr1015Ser
X	44938517..44938518	AT	GG	2261	4609	49.1	20/29	KDM6A	ENST00000377967:c.3065_3066delinsGG	ENSP00000367203:p.His1022Arg
X	44938520	G	A	2257	4615	48.9	20/29	KDM6A	ENST00000377967:c.3068G>A	ENSP00000367203:p.Cys1023Tyr
X	44938526	G	A	2305	4667	49.4	20/29	KDM6A	ENST00000377967:c.3074G>A	ENSP00000367203:p.Ser1025Asn
X	44938530	T	A	2290	4660	49.1	20/29	KDM6A	ENST00000377967:c.3078T>A	ENSP00000367203:p.Asn1026Lys
X	44938533	A	T	2286	4637	49.3	20/29	KDM6A	ENST00000377967:c.3081A>T	ENSP00000367203:p.Arg1027Ser
X	44942751	C	A	239	248	96.4	23/29	KDM6A	ENST00000377967:c.3331C>A	ENSP00000367203:p.Arg1111Ser
X	44949150..44949151	TG	CA	1501	1561	96.2	25/29	KDM6A	ENST00000377967:c.3711_3712delinsCA	ENSP00000367203:p.Ala1238Thr
X	44950105	A	G	820	832	98.6	26/29	KDM6A	ENST00000377967:c.3874A>G	ENSP00000367203:p.Ile1292Val
X	44966704	C	T	59	61	96.7	27/29	KDM6A	ENST00000377967:c.3928C>T	ENSP00000367203:p.Leu1310Phe
X	76763845	T	G	165	167	98.8	35/35	ATRX	ENST00000373344:c.7463A>C	ENSP00000362441:p.Gln2488Pro
X	76763924	G	A	118	120	98.3	35/35	ATRX	ENST00000373344:c.7384C>T	ENSP00000362441:p.Pro2462Ser
X	76875919..76875920	CG	TT	3718	3729	99.7	20/35	ATRX	ENST00000373344:c.5215_5216delinsAA	ENSP00000362441:p.Arg1739Lys
X	76920135	C	A	77	81	95.1	1935-11-01	ATRX	ENST00000373344:c.3942G>T	ENSP00000362441:p.Glu1314Asp
X	76920147..76920148	GT	TG	89	94	94.7	1935-11-01	ATRX	ENST00000373344:c.3929_3930delinsCA	ENSP00000362441:p.Asn1310Thr
X	76920157	T	C	97	102	95.1	1935-11-01	ATRX	ENST00000373344:c.3920A>G	ENSP00000362441:p.Asn1307Ser
X	76920169	G	A	108	112	96.4	1935-11-01	ATRX	ENST00000373344:c.3908C>T	ENSP00000362441:p.Thr1303Ile
X	76920180^76920181	-	TCT	135	139	97.1	1935-11-01	ATRX	ENST00000373344:c.3896_3897insAGA	ENSP00000362441:p.Gly1299_Lys1300insGlu
X	76938574	A	C	2703	2709	99.8	1935-09-01	ATRX	ENST00000373344:c.2174T>G	ENSP00000362441:p.Val725Gly
X	76938577	G	A	2612	2616	99.8	1935-09-01	ATRX	ENST00000373344:c.2171C>T	ENSP00000362441:p.Thr724Ile
X	76938580	T	C	2707	2710	99.9	1935-09-01	ATRX	ENST00000373344:c.2168A>G	ENSP00000362441:p.Glu723Gly
X	76938584	A	G	2671	2678	99.7	1935-09-01	ATRX	ENST00000373344:c.2164T>C	ENSP00000362441:p.Ser722Pro		p.S722P, p.S722P	6498466 , 6498467 , COSV64883848
X	76938593	A	C	2591	2594	99.9	1935-09-01	ATRX	ENST00000373344:c.2155T>G	ENSP00000362441:p.Ser719Ala
X	76938602..76938603	AT	CC	2468	2471	99.9	1935-09-01	ATRX	ENST00000373344:c.2145_2146delinsGG	ENSP00000362441:p.Leu716Val
X	76938608	T	G	2404	2410	99.8	1935-09-01	ATRX	ENST00000373344:c.2140A>C	ENSP00000362441:p.Asn714His
X	76938632	T	A	1970	1976	99.7	1935-09-01	ATRX	ENST00000373344:c.2116A>T	ENSP00000362441:p.Ser706Cys		p.S706C, p.S706C	5681158 , 5681159 , COSV64880851
X	76938695..76938696	CT	TG	1128	1129	99.9	1935-09-01	ATRX	ENST00000373344:c.2052_2053delinsCA	ENSP00000362441:p.Val685Ile
X	76938707	A	C	935	936	99.9	1935-09-01	ATRX	ENST00000373344:c.2041T>G	ENSP00000362441:p.Cys681Gly
X	76938726..76938730	TGTTA	CACAG	678	679	99.9	1935-09-01	ATRX	ENST00000373344:c.2018_2022delinsCTGTG	ENSP00000362441:p.Val673_Thr674delinsAlaVal
X	76939000	G	C	34	35	97.1	1935-09-01	ATRX	ENST00000373344:c.1748C>G	ENSP00000362441:p.Thr583Arg
X	76939014..76939016	AGT	GAC	32	33	97	1935-09-01	ATRX	ENST00000373344:c.1732_1734delinsGTC	ENSP00000362441:p.Thr578Val
X	76972613	T	C	1614	1615	99.9	1935-02-01	ATRX	ENST00000373344:c.128A>G	ENSP00000362441:p.Asn43Ser		p.N43S, p.N43S	488644 , 488645 , COSV64869521
X	76972624..76972625	TG	GA	1816	1819	99.8	1935-02-01	ATRX	ENST00000373344:c.116_117delinsTC	ENSP00000362441:p.Ala39Val
X	76972638	G	A	2064	2068	99.8	1935-02-01	ATRX	ENST00000373344:c.103C>T	ENSP00000362441:p.Pro35Ser
X	76972644..76972645	TT	AC	2210	2213	99.9	1935-02-01	ATRX	ENST00000373344:c.96_97delinsGT	ENSP00000362441:p.Ser33Cys
X	76972677	G	A	2526	2531	99.8	1935-02-01	ATRX	ENST00000373344:c.64C>T	ENSP00000362441:p.Leu22Phe
X	123197791	C	T	4421	4431	99.8	20/35, 20/34	STAG2	ENST00000218089:c.1915C>T	ENST00000371160:c.1915C>T	ENSP00000218089:p.Leu639Phe	ENSP00000360202:p.Leu639Phe
X	123220532	C	G	2843	2851	99.7	30/35, 30/34	STAG2	ENST00000218089:c.3189C>G	ENST00000371160:c.3189C>G	ENSP00000360202:p.Ile1063Met	ENSP00000218089:p.Ile1063Met
X	123220596	G	C	1692	1700	99.5	30/35, 30/34	STAG2	ENST00000218089:c.3253G>C	ENST00000371160:c.3253G>C	ENSP00000218089:p.Val1085Leu	ENSP00000360202:p.Val1085Leu
X	123220613..123220614	TT	AG	1323	1331	99.4	30/35, 30/34	STAG2	ENST00000218089:c.3270_3271delinsAG	ENST00000371160:c.3270_3271delinsAG	ENSP00000360202:p.Ser1091Ala	ENSP00000218089:p.Ser1091Ala
X	123220620	A	C	1214	1218	99.7	30/35, 30/34	STAG2	ENST00000218089:c.3277A>C	ENST00000371160:c.3277A>C	ENSP00000218089:p.Thr1093Pro	ENSP00000360202:p.Thr1093Pro
